# Supplementary material for: Trajectory of immune evasion and cancer progression in hepatocellular carcinoma
Source: Nat Commun. 2022 Mar 17;13:1441. doi: 10.1038/s41467-022-29122-w (PMC8931110; doi:10.1038/s41467-022-29122-w)
Supplement: Supplementary file 4 — Source Data [file 41467_2022_29122_MOESM4_ESM.zip]

Archive with 25 entries (24 files):
- Source data/
- Source data/.DS_Store
- __MACOSX/Source data/._.DS_Store
- Source data/Clusters frequencies_Fig. 1d.xlsx
- __MACOSX/Source data/._Clusters frequencies_Fig. 1d.xlsx
- Source data/Clusters frequencies_Fig. 2b-d.xlsx
- __MACOSX/Source data/._Clusters frequencies_Fig. 2b-d.xlsx
- Source data/CTNNB1 Sig_Fig. 5a.txt
- __MACOSX/Source data/._CTNNB1 Sig_Fig. 5a.txt
- Source data/DEN-HCC IHC data_Fig.6h.xlsx
- __MACOSX/Source data/._DEN-HCC IHC data_Fig.6h.xlsx
- Source data/Immune pop frequencies_Fig. 2e.xlsx
- __MACOSX/Source data/._Immune pop frequencies_Fig. 2e.xlsx
- Source data/Mouse Flow data_Fig. 6d & f.xlsx
- __MACOSX/Source data/._Mouse Flow data_Fig. 6d & f.xlsx
- Source data/NeoAg_Fig. 4f.xlsx
- __MACOSX/Source data/._NeoAg_Fig. 4f.xlsx
- Source data/Patients IHC data_Fig. 5f and 5g.xlsx
- __MACOSX/Source data/._Patients IHC data_Fig. 5f and 5g.xlsx
- Source data/T cells activation_Fig. 4g.xlsx
- __MACOSX/Source data/._T cells activation_Fig. 4g.xlsx
- Source data/Tumour size DEN-HCC_fig. 6b.xlsx
- __MACOSX/Source data/._Tumour size DEN-HCC_fig. 6b.xlsx
- Source data/~$T cells activation_Fig. 4g.xlsx
- __MACOSX/Source data/._~$T cells activation_Fig. 4g.xlsx
