# Supplementary material for: Trajectory of immune evasion and cancer progression in hepatocellular carcinoma
Source: Nat Commun. 2022 Mar 17;13:1441. doi: 10.1038/s41467-022-29122-w (PMC8931110; doi:10.1038/s41467-022-29122-w)
Supplement: Supplementary file 4 — Source Data [file 41467_2022_29122_MOESM4_ESM.zip › Source data/Clusters frequencies_Fig. 1d.xlsx]

## Sheet: C0 S123
Title: Clusters frequencies for Fig. 1d:
	Stage I				Stage II				Stage III
Cluster 0:	P	N	T		P	N	T		P	N	T
	4.38263	5.02804	10.8687		4.16083	7.26	10.1614		1.84074	3.76226	3.66194
	10.04	7.74	30.47		2.26	5.56	9.265		8.74	3.22	22.3
	11.9672	9.26927	14.1539		3.36	10.36	13.468		9.45403	4.6339	31.3298
	2.90174	2.62262	12.3874		6.3	6.2	13.912		6.06	5.56	17.99
	14.2457	16.3033	21.8207		8.1	14.34	24.81		10.9266	7.98799	8.17278
	6.98	3.26	11.64		6.66	6.64	17.3676		6.4	7.24	8.47
	6.46	13.68	16		1.92	3.98	19.9448		4.98	5.36	8.99
	8.58	3.48	27.57		7.38	4.2	15.2		8.28	4.7	20.04
	5.08	5.58	8.85		4.04	5.2	10.08		9.28	6.48	16.67
	2.66	8.12	4.68		23.2293	14.2057	19.9697
	19.08	3.36	16.17		11.2422	6.38255	17.2686
	1.82	5.02201	6.164		7.94159	4.0008	21.7582
	6.42257		19.8891
	Stage I				Stage II				Stage III
Cluster 4:	P	N	T		P	N	T		P	N	T
	0.220132	0.280449	13.5108		0.640128	0.26	26.3566		0.460184	0.260156	2.24778
	4.2	0.92	7.39		1.5	0.24	10.265		1.8	0.78	16.18
	1.20072	0.44044	5.02128		0.3	2.76	8.412		0.341228	0.100301	13.273
	0.960576	0.880881	3.56214		0.28	0.16	37.616		2.24	1.04	12.896
	0.180072	0.360072	10.4502		1.74	1.34	4.83333		0.620372	0.980981	2.77879
	3.22	0.14	6.82		0.42	0.3	11.3472		1.38	1.1	4.795
	2.74	1.5	16.9		0.18	0.22	16.1127		2.14	1.4	4.22
	2.56	0.88	12.61		0.6	0.28	21.5		2.58	0.56	24.48
	1.86	1.88	4.17		1.6	0.68	12.23		2.62	0.62	8.72
	1.28	0.9	7.03		0.320128	1.14046	14.7404
	4.44	1.04	7.27333		0.840168	1.40056	15.8836
	3.4	0.620248	2.044		0.320064	0.140028	6.05296
	0.960384		5.12243
	Stage I				Stage II				Stage III
Cluster 7:	P	N	T		P	N	T		P	N	T
	0.30018	2.26362	6.28503		0.380076	5.34	13.0684		0.120048	3.22193	5.69631
	0.12	3.54	3.24		0.28	5.92	7.845		0.32	3.14	2.38
	0.90054	3.38338	4.65138		0.18	12.68	10.988		0.301084	5.79739	12.9523
	0.280168	3.2032	4.58275		0.38	4	4.356		0.68	2.66	8.248
	0.180072	7.92158	8.25605		0.18	4.96	3.67		0.540324	5.42543	8.16071
	0.24	0.42	5.53		0.52	5.16	5.84054		0.2	2.18	1.72
	0.98	6.46	2.16		0.14	3.3	5.00019		0.4	2.46	3.565
	0.24	9.22	4.78		0.14	7.46	3.88		0.32	2.56	12.14
	0.6	0.1	2.95		0.18	3.26	0.64		0.38	2.5	5.155
	1.64	4.4	6.09		1.0004	8.68347	10.3584
	1.96	3.14	3.34		0.540108	22.0088	3.36074
	0.66	4.64186	0.82		0.740148	2.96059	1.97373
	0.40016		7.22323
	Stage I				Stage II				Stage III
Cluster 19:	P	N	T		P	N	T		P	N	T
	0.20012	1.12179	3.20256		0.140028	0.98	6.54762		0.80032	1.72103	1.80758
	0.18	0.22	0.84		0	0	4.11		0.36	0.7	1.384
	0.90054	0.940941	1.9005		0	0.36	0.552		0.0401445	0.0802407	0.751085
	0.540324	1.001	3.52211		0.16	0.36	3.41		0.3	1.44	3.276
	0.060024	0.40008	3.1544		0.38	1.38	5.76		0.220132	0.640641	1.69776
	0.04	0.08	6.05		0.02	0.34	3.43342		0.46	1.08	1.07
	0.4	0.46	5		0.06	0.22	2.19609		0.1	0.94	1.455
	0.12	0.66	3.34		0.34	1.18	3.06		0.04	0.54	1.364
	0.12	0.12	1.61		0	0.12	2.08		1	0.62	2.525
	0.18	0.9	1.73		0.020008	0.660264	6.41629
	0.64	2.44	0.39		0.020004	0.320128	2.22557
	1.2	1.92077	2.276		0.060012	0.560112	2.71426
	0.640256		3.31515
