# Supplementary material for: Trajectory of immune evasion and cancer progression in hepatocellular carcinoma
Source: Nat Commun. 2022 Mar 17;13:1441. doi: 10.1038/s41467-022-29122-w (PMC8931110; doi:10.1038/s41467-022-29122-w)
Supplement: Supplementary file 4 — Source Data [file 41467_2022_29122_MOESM4_ESM.zip › Source data/Clusters frequencies_Fig. 2b-d.xlsx]

## Sheet: C4_Fig3
Title: Clusters frequencies for Fig. 2b-d:
	P				N				T
Cluster 4:	S1	S2	S3		S1	S2	S3		S1	S2	S3
	0.220132	0.640128	0.460184		0.280449	0.26	0.260156		13.5108	26.3566	2.24778
	4.2	1.5	1.8		0.92	0.24	0.78		7.39	10.265	16.18
	1.20072	0.3	0.341228		0.44044	2.76	0.100301		5.02128	8.412	13.273
	0.960576	0.28	2.24		0.880881	0.16	1.04		3.56214	37.616	12.896
	0.180072	1.74	0.620372		0.360072	1.34	0.980981		10.4502	4.83333	2.77879
	3.22	0.42	1.38		0.14	0.3	1.1		6.82	11.3472	4.795
	2.74	0.18	2.14		1.5	0.22	1.4		16.9	16.1127	4.22
	2.56	0.6	2.58		0.88	0.28	0.56		12.61	21.5	24.48
	1.86	1.6	2.62		1.88	0.68	0.62		4.17	12.23	8.72
	1.28	0.320128			0.9	1.14046			7.03	14.7404
	4.44	0.840168			1.04	1.40056			7.27333	15.8836
	3.4	0.320064			0.620248	0.140028			2.044	6.05296
	0.960384								5.12243
	P				N				T
Cluster 17:	S1	S2	S3		S1	S2	S3		S1	S2	S3
	13.2079	1.62032	13.3253		0.701122	0.18	0.90054		0.660528	0.226696	0.24012
	9.94	9.1	8.5		0.32	0.38	0.16		1.33	0.09	0.05
	10.7464	4.12	7.44681		2.002	0.22	0.140421		0.400102	0.23	0.333329
	5.90354	1.12	10.16		0.580581	0.06	0.56		2.30138	0.3	0.596
	13.9056	1.6	19.1115		0.70014	0	1.001		0.600169	0.11	0.740857
	19.98	6.32	12.74		0.16	0.04	2.04		0.43	0.0600027	0.935
	3.82	1.46	5.32		0.28	0.16	1.26		0.02	0.412022	0.205
	4.14	8.96	5.82		0.42	0.36	0.14		0.35	0.22	0.192
	4.76	11.82	10.74		4.76	0.32	0.56		0.13	0.108	0.18
	0.3	8.0032			0.38	0.460184			0.705	0.206776
	13.34	11.4623			0.04	0.460184			0.533333	0.25004
	10.78	4.92098			1.02041	0.160032			0.244	1.39693
	22.0288								0.773795
	P				N				T
Cluster 20:	S1	S2	S3		S1	S2	S3		S1	S2	S3
	1.24074	0.080016	1.2605		1.6226	0.36	2.52151		1.66133	0.293372	2.84152
	1.36	0.92	1.44		1.96	0.42	0.8		2.77	2.895	2.068
	1.96118	1	1.24448		1.5015	1.84	0.621866		0.760228	2.228	0.939986
	6.32379	1.16	1.36		4.42442	0.8	0.74		2.56154	1.828	2.144
	0.760304	1.34	2.0012		0.240048	1.36	0.760761		2.76092	1.07333	1.56575
	0.78	1.24	0.94		0.64	0.54	0.6		5.13	0.786719	0.935
	1.86	1.54	1.52		2.72	0.34	1.16		2.96	2.5961	1.41
	1.46	1.26	0.94		0.5	1.78	0.2		1.65	2.04	1.428
	0.68	2.62	1.54		5.72	1.18	1.7		1.09	2.608	1.57
	4.54	0.580232			0.42	0.460184			5.5	2.4945
	1.48	0.040008			0.48	0.080032			0.62	0.130026
	1.92	0.020004			0.740296	0.040008			0.44	0.148118
	1.82073								2.18769
	P				N				T
Cluster 7:	S1	S2	S3		S1	S2	S3		S1	S2	S3
	0.30018	0.380076	0.120048		2.26362	5.34	3.22193		6.28503	13.0684	5.69631
	0.12	0.28	0.32		3.54	5.92	3.14		3.24	7.845	2.38
	0.90054	0.18	0.301084		3.38338	12.68	5.79739		4.65138	10.988	12.9523
	0.280168	0.38	0.68		3.2032	4	2.66		4.58275	4.356	8.248
	0.180072	0.18	0.540324		7.92158	4.96	5.42543		8.25605	3.67	8.16071
	0.24	0.52	0.2		0.42	5.16	2.18		5.53	5.84054	1.72
	0.98	0.14	0.4		6.46	3.3	2.46		2.16	5.00019	3.565
	0.24	0.14	0.32		9.22	7.46	2.56		4.78	3.88	12.14
	0.6	0.18	0.38		0.1	3.26	2.5		2.95	0.64	5.155
	1.64	1.0004			4.4	8.68347			6.09	10.3584
	1.96	0.540108			3.14	22.0088			3.34	3.36074
	0.66	0.740148			4.64186	2.96059			0.82	1.97373
	0.40016								7.22323
	P				N				T
Cluster 15:	S1	S2	S3		S1	S2	S3		S1	S2	S3
	2.02121	1.32026	0.520208		2.90465	0.5	0.760456		3.40272	1.19349	7.96425
	0.76	0.6	0.7		0.54	1.16	1.26		1.16	1.09	11.48*
	1.06064	0.72	1.36491		1.48148	0.22	0.962889		1.88056	0.692	1.60681
	1.18071	1.24	0.44		0.780781	0.64	0.26		1.62097	0.492	0.512
	0.820328	0.94	1.98119		0.620124	0.4	0.600601		0.893631	1.02	1.10924
	0.54	0.48	1.42		1.8	1.22	1.46		1.32	2.90019	4.265
	0.52	0.38	1.12		0.72	0.64	0.68		0.8	0.780031	0.97
	0.66	0.64	0.74		0.24	0.48	0.6		1.32	3.34	2.52
	0.66	0.28	0.78		3.12	0.46	0.94		1.26	2.58	0.84
	1.76	0.880352			6.76	0.520208			2.74	1.00714
	2	1.86037			0.7	1.04042			24.88*	1.59032
	0.48	1.56031			1.20048	1.18024			2.3	1.98959
	1.40056								0.90709
	*outliers from T not shown on graph to show the significant difference in N
	P				N				T
Cluster 1:	S1	S2	S3		S1	S2	S3		S1	S2	S3
	1.14068	1.14023	1.86074		9.99599	20.68	10.9266		5.96477	5.34739	2.46129
	1.3	0.3	0.62		5.48	12.52	18.34		4.39	35.15	2.44
	3.30198	0.44	0.541951		9.62963	32.7	2.96891		10.4733	32.46	2.17655
	1.54092	0.2	1.6		11.0711	6.78	24.96		4.86292	1.864	12.516
	0.660264	0.74	1.0006		16.9434	9.08	13.5936		16.7191	6.23	20.1149
	1.32	0.26	1.2		7.1	4.94	9.28		29.15	2.34685	4.23
	2.74	0.54	1.48		8.96	7.78	12.3		8.14	14.4043	6.715
	0.5	1.24	0.6		27.22	12.42	7.56		5.53	4.46	3.324
	0.78	0.26	3.24		2.2	16.74	7.58		10.51	34.972	4.69
	15.08	0.480192			8.28	9.68387			9.56	16.7609
	3.62	0.460092			17.52	8.16327			2.33333	26.1658
	1.68	0.840168			9.90396	9.10182			4.764	9.05171
	0.780312								8.74435
	P				N				T
Cluster 2:	S1	S2	S3		S1	S2	S3		S1	S2	S3
	1.14068	1.14023	1.86074		9.99599	20.68	10.9266		5.96477	5.34739	2.46129
	1.3	0.3	0.62		5.48	12.52	18.34		4.39	35.15	2.44
	3.30198	0.44	0.541951		9.62963	32.7	2.96891		10.4733	32.46	2.17655
	1.54092	0.2	1.6		11.0711	6.78	24.96		4.86292	1.864	12.516
	0.660264	0.74	1.0006		16.9434	9.08	13.5936		16.7191	6.23	20.1149
	1.32	0.26	1.2		7.1	4.94	9.28		29.15	2.34685	4.23
	2.74	0.54	1.48		8.96	7.78	12.3		8.14	14.4043	6.715
	0.5	1.24	0.6		27.22	12.42	7.56		5.53	4.46	3.324
	0.78	0.26	3.24		2.2	16.74	7.58		10.51	34.972	4.69
	15.08	0.480192			8.28	9.68387			9.56	16.7609
	3.62	0.460092			17.52	8.16327			2.33333	26.1658
	1.68	0.840168			9.90396	9.10182			4.764	9.05171
	0.780312								8.74435
	P				N				T
Cluster 6:	S1	S2	S3		S1	S2	S3		S1	S2	S3
	8.52512	4.12082	6.18247		6.59054	7.44	2.26136		11.209	8.18776	1.49415
	6.9	7.9	9.58		3.54	5.18	2.12		5.73	1.295	1.004
	16.0296	1.7	17.1216		12.1722	1.62	2.5677		7.83201	2.624	5.91859
	9.30558	5.36	9.56		4.4044	2.7	1.36		15.7294	1.592	6.328
	5.06202	0.98	11.8871		5.64113	0.86	9.78979		3.22769	2	8.58996
	8.26	4.72	6.2		1.78	4.9	4.28		8.97	2.18681	3.53
	22.88	2.48	4.7		1.94	7.14	5.06		14.16	4.33217	3.77
	2.98	10.28	4.58		2.52	2.96	1.98		7.58	2.22	1.496
	5.6	8.3	14.94		7.72	4.32	5.64		4.2	1.768	4.4
	1.34	11.2645			2.98	3.12125			1.965	2.82799
	21.1	7.94159			1.72	1.84074			1.92	2.66053
	8.86	5.56111			4.58183	2.5205			3.588	9.8799
	6.5026								6.58999
	P				N				T
Cluster 9:	S1	S2	S3		S1	S2	S3		S1	S2	S3
	0.70042	1.72034	0.520208		7.33173	8.36	10.8065		4.28343	3.06045	11.0525
	0.42	0.16	0.14		2.52	2.22	2		2.4	0.955	3.652
	1.26076	0.32	2.76997		2.74274	1.02	11.7753		2.90088	1.28	12.3054
	1.60096	0.1	0.16		9.32933	5.92	1.18		5.12307	1.716	2.1
	0.860344	0.62	0.420252		5.42108	2.42	3.14314		3.38119	2.37333	3.72804
	0.9	0.24	0.26		13.36	2.32	1.4		3.56	1.34008	1.6
	0.38	0.18	0.4		5.18	3.02	2.38		5.14	1.46805	2.31
	0.74	1.54	0.8		4.46	3.6	8.12		5.08	1.64	2.86
	0.52	0.08	0.36		0.22	4.68	5.74		6.53	1.9	3.445
	2.22	0.780312			6.06	2.58103			2.35	1.7408
	0.52	1.22024			2.3	3.7615			2.57	7.50071
	0.1	0.5001			2.02081	7.80156			1.33	2.60226
	0.30012								2.68136
	P				N				T
Cluster 19:	S1	S2	S3		S1	S2	S3		S1	S2	S3
	0.20012	0.140028	0.80032		1.12179	0.98	1.72103		3.20256	6.54762	1.80758
	0.18	0	0.36		0.22	0	0.7		0.84	4.11	1.384
	0.90054	0	0.0401445		0.940941	0.36	0.0802407		1.9005	0.552	0.751085
	0.540324	0.16	0.3		1.001	0.36	1.44		3.52211	3.41	3.276
	0.060024	0.38	0.220132		0.40008	1.38	0.640641		3.1544	5.76	1.69776
	0.04	0.02	0.46		0.08	0.34	1.08		6.05	3.43342	1.07
	0.4	0.06	0.1		0.46	0.22	0.94		5	2.19609	1.455
	0.12	0.34	0.04		0.66	1.18	0.54		3.34	3.06	1.364
	0.12	0	1		0.12	0.12	0.62		1.61	2.08	2.525
	0.18	0.020008			0.9	0.660264			1.73	6.41629
	0.64	0.020004			2.44	0.320128			0.39	2.22557
	1.2	0.060012			1.92077	0.560112			2.276	2.71426
	0.640256								3.31515
