# Supplementary material for: Trajectory of immune evasion and cancer progression in hepatocellular carcinoma
Source: Nat Commun. 2022 Mar 17;13:1441. doi: 10.1038/s41467-022-29122-w (PMC8931110; doi:10.1038/s41467-022-29122-w)
Supplement: Supplementary file 4 — Source Data [file 41467_2022_29122_MOESM4_ESM.zip › Source data/CTNNB1 Sig_Fig. 5a.txt]

Title: Over-expressed (top) or under-expressed (bottom) genes in beta-catenin (CTNNB1) signature from adjacent non-tumour liver tissues (N) (nN= 37) and tumours from different stages (nS1= 43, nS2= 45 and nS3 = 45) (related to Fig. 5a)

N			S1			S2			S3
1.004234777		0.96202381		1.002311627		0.906246074
0.951488714		0.988987445		0.99264243		0.927849847
1.0253339		1.009870544		0.947198121		1.16665671
1.009314358		1.024455414		0.965456441		1.168309912
0.967533225		1.011255942		0.964509322		1.161976792
0.989567015		1.022658277		0.977825904		1.153850352
1.017574962		1.002306825		0.95296392		1.148627691
0.981902151		0.991661841		0.981600988		1.024187013
0.99588057		1.026781397		0.972832657		1.013074522
1.00341788		1.11308686		1.161703775		1.056239851
0.993650568		1.012166547		0.972821317		1.047624635
0.961558511		0.986690753		0.976300296		1.047242368
0.982517178		0.962371466		0.95539591		0.97156334
1.000543163		0.94622742		0.947497212		1.000354588
1.0022864		0.957385013		0.945081003		0.982231336
1.009627303		0.945740987		1.179996009		0.950667418
0.990215838		0.925315798		1.187669568		0.963607903
1.001535319		0.919314802		1.185863442		0.962133343
0.988923822		0.889379104		1.228137517		0.924632636
1.001021284		0.852777147		1.191185533		0.943263235
1.015726193		0.920255791		1.200933258		1.017915382
1.010275744		0.928838688		1.045700502		1.019916812
0.999575494		0.956210849		1.112311497		1.033071268
1.037271552		0.976767466		1.125672346		1.006770458
0.996175963		0.887016049		1.084315563		0.98113607
0.993528011		0.920963167		1.175939866		0.998760489
0.987128925		0.934628826		1.175300831		0.958913601
1.011273853		0.920264766		1.097702317		0.947826996
1.0013692		0.913120941		1.12053494		0.934056783
0.990446744		0.906235227		1.119703989		0.923249741
0.98369629		0.946962211		1.086989717		0.929634265
0.987739664		0.919385892		1.083146569		0.934681651
0.992669884		0.995483685		1.031845278		0.954437788
1.064514999		1.003727537		1.090938019		0.97757769
0.99514603		1.004942464		1.086327669		0.992718704
0.976232397		0.952292646		1.163610523		0.997348976
0.998570969		0.960286308		1.185133814		1.010760888
			0.945784899		1.193060276		1.023369604
			0.956689049		1.187989128		0.979543395
			0.94699039		1.174910859		0.969743641
			0.944521423		1.04623964		0.894652797
			0.961419697		1.135896201		0.971037663
			0.9481298		1.139115309		0.935079656
						1.131174286		0.917030421
						1.094026956		0.988048921


N		S1		S2		S3
1.078441008		1.219899383		1.243030821		1.010436631
0.994372882		1.121533875		1.238101896		0.952831467
0.859519928		0.953013973		0.806453528		0.912847905
0.974743491		0.93405975		0.987808695		0.890871779
0.932138795		0.934340831		1.210825182		1.084142732
0.974311309		1.114308324		1.143012751		0.984925706
1.007521158		1.230560141		1.052596723		0.999552041
1.116203686		1.199694871		0.916839412		1.316500793
1.008823773		1.393564195		0.907655665		1.229811288
1.084397342		1.155983347		0.782640162		1.309320022
0.986780479		1.047221894		1.059742625		1.320726141
0.915113344		1.010204734		1.035947352		1.318634368
0.94601338		1.26029587		1.312705673		0.772689101
1.008529009		1.24850406		1.292559534		0.902679673
0.963207033		1.186833797		1.131977874		0.828875343
1.176609363		1.254793285		0.625893903		0.868570231
0.875767715		0.874547753		0.691699756		0.956109212
0.97106437		1.010229692		0.662442322		0.965632622
0.921440526		0.92684626		1.230732811		0.972315067
0.927584011		0.777132748		0.929060431		1.06240019
0.975152201		0.819596098		1.094953033		0.998339979
1.01976072		0.8168057		0.785956872		0.949424929
0.985285913		1.08374345		0.782150941		1.216484481
1.031729816		1.165434809		0.77239609		1.265010258
1.053226027		0.972677627		0.704648216		1.180188507
1.050503828		1.166575253		0.800228268		1.211685897
0.938795574		1.34881626		0.633187372		1.304806761
0.997861298		1.021896485		0.9703295		1.375463223
1.232486921		1.319334926		0.788529517		1.483746271
1.117612613		1.096808697		0.805772775		1.461586393
1.121324366		1.272500541		0.754862503		1.07776516
1.050521385		1.552230684		0.834509065		0.739898031
0.981102297		1.333326329		1.390246596		0.780224534
0.950144665		1.270251077		1.006809343		0.797144831
0.934981348		1.351159206		0.980462473		0.957452252
0.997213236		1.122014246		0.984310767		0.870118226
0.956469087		1.075582189		0.96320279		0.861187842
			1.06560011		0.736522731		0.871236578
			0.960008761		0.741007148		0.882802645
			1.093620739		0.835839755		1.054400234
			0.920073106		1.395002959		0.865498617
			0.805740559		1.145714955		0.904635971
			0.862145967		1.026192102		0.904380465
						0.880850884		0.883144425
						0.978526631		0.836202051
						0.974872503		1.249242109
