# Supplementary material for: Trajectory of immune evasion and cancer progression in hepatocellular carcinoma
Source: Nat Commun. 2022 Mar 17;13:1441. doi: 10.1038/s41467-022-29122-w (PMC8931110; doi:10.1038/s41467-022-29122-w)
Supplement: Supplementary file 4 — Source Data [file 41467_2022_29122_MOESM4_ESM.zip › Source data/DEN-HCC IHC data_Fig.6h.xlsx]

## Sheet: DEN-HCC model IHC data (Fig.6h)
Title: Immunohistochemistry data for HCC model
Density of CD8+ T cells from non-tumour liver tissues (N) or 4, 8 or 12 months (mos) post-DEN tumours
N	4 mos	8 mos	12 mos
27.7	87.7	0	5.5
22.9	48.8	6	11.5
37.7	70.3	17.3	3.6
6.7	53.8	44.8	7
5.2	3	10	42.9
58.3	73.7	20.9	12
14.2	97.2	56.1	21.9
0		50	17.4
0		51.4	23.4
3.7			14
4.8			44.3
3.7			21.5
20.9			33.4
37.4			21.4
57.5			50.8
42.6
4.7
4.8
47.8
14.2
15.5
21.5
11.2
13.5
6
Density of PD-1+CD8+ T cells from non-tumour liver tissues (N) or 4, 8 or 12 months (mos) post-DEN tumours
N	4 mos	8 mos	12 mos
12	0	14	0.5
0	5	7	1
9.6	9	3	0
2.2	6	0.7	0
0.7	0	9	1
0	1	6	0
0	3	23.2	5
5.4		32.5	5.5
0		37.7	22.9
1.5			3
0			4.5
0			2.4
8.2			0
24.7			1
32.9			1.5
23.2
0
0
0.6
0.7
0
1.2
0.7
0.7
0
