# Supplementary material for: Trajectory of immune evasion and cancer progression in hepatocellular carcinoma
Source: Nat Commun. 2022 Mar 17;13:1441. doi: 10.1038/s41467-022-29122-w (PMC8931110; doi:10.1038/s41467-022-29122-w)
Supplement: Supplementary file 4 — Source Data [file 41467_2022_29122_MOESM4_ESM.zip › Source data/Immune pop frequencies_Fig. 2e.xlsx]

## Sheet: Manual gated % (Fig. 2e)
Title: Percentages of manually gated immune subsets in PBMC (P), adjacent non-tumour liver tissues (N) or TMN stage I-III (S1-S3) tumours
Percentages of exhausted CD8+ T cells:
P	N	S1	S2	S3
4.01	0.46	1.05
1.08	2.53	2.7125
4	2.38		5.60333
1.35	1.84	2.15
1.54	0.038	1.475
1.53	3.91		36.75
2.77	0.77	2.045
2.21	0.43			0.293333
2.38	1.64	5.04
2.1	4.16	10.89
2.14	8.46			1.084
1.19	0.33			0.934
1.44	0.41	6.9
3.5	0.1	0.96
3.16	2.48			1.992
2.25	1.58		24.582
0.84	0.071	1.445
2.45	1.53	3.095
2.05	0.34		1.652
7.67	0.071	3.4575
0.36	0.27			0.4158
3.4	2.62			6.74
1.1	0.37		0.506667
3.03	2.37	0.333333
0.51	0.62			0.7325
1	0.6			1.8475
1.98	1.08	0.454
0.76	0.79		3.07333
1.84	2.47		15.746
0.034	7.7		2.966
7.26	11.3		26.84
3.83	5.53		20.6667
1.4	3.84		23.05
1.24	0.29		2.255
0.67	0.086	0.31
1.97	0.47			4.564
5.43	0.51	8.445
0.44	2.23			1.92
Percentages of active NK cells:
P	N	S1	S2	S3
40.25	33	17.415
34.41	36	23.825
42.28	2.85		5.07333
10.05	3	4.77
19.04	38.7	9.955
15.78	19.2		2.395
5.04	20.1	12.56
23.34	10.8			27.7667
18.62	31.7	6.54
8.18	1.82	3.95333
33.52	50.4			14.132
22.75	12.8			2.516
9.67	17.8	7.02
18.6	23.8	2.665
5.64	11.9			2.006
23.83	6.25		2.258
16.97	10.4	5.59
38.31	19.6	26.45
34.85	21.7		5.008
20.22	19.76	7.675
15.2	14.7			45.84
20.35	29.8			19.29
8.3	1.4		7.16
2.69	7.82	2.10667
19.84	20.1			17.215
9.78	10.9			19.8
10.92	17.8	10.506
36.59	26.65		13.1167
12.22	16.24		8.534
14.92	33.9		3.994
16.16	17.98		0.958
2.489	5.13		2.67
19.2	23.4		5.975
29.37	20.5		12.325
11.86	13.9	15.12
25.58	17.9			2.932
17.61	30.38	13.365
16.37	29			18.92
Percentages of Tregs
P	N	S1	S2	S3
0.09	0.14	4.52
0.079	0.00278	0.008
0.57	0.37		15.5767
0.029	0.073	3.7
0	0.015	0.405
0.12	0		5.9675
0.076	0.056	2.065
0.11	0.028			0.793333
0.17	0.37	0.74
0.024	0.088	5.19333
0.02	0.26			8.068
0.15	0.00892			4.958
0.02	0.019	3.035
0.013	0.045	8.29
0.021	0.16			7.72
0.00829	0.24		2.664
0.00217	0.038	1.68
0.073	0.12	1.6275
0.12	0.13		24.66
0.23	0.28	1.345
0.093	0.1			0.9634
0.18	0.19			1.29
0.035	0.13		2.16667
0.04	0.078	0.92
0.018	0.034			0.835
0.017	0.017			1.48
0.089	0.00388	0.0288
0.028	0.00558		1.92667
0.00482	0.00576		0.862
0.00481	0.042		6.5092
0.093	0.029		1.11
0.013	0.15		8.6
0.32	0.7		12.47
0.15	0.74		3.095
0.038	0.048	1.73
0.027	0.052			14.68
0.41	0.12	2.92
0.014	0.00521			0.625
Percentages of active CD8+ T cells
P	N	S1	S2	S3
7	7.41	5.885
4.71	1.73	5.2025
31.3	10		3.23333
7.06	4.34	6.34
8.03	1.48	1.77
22.2	2.55		1.6175
7.47	4.48	11.495
9.24	17.1			5.34667
4.46	2.26	3.24
7.72	2.28	4.56
6.15	4.69			0.818
7.01	3.53			1.148
11.8	5.77	2.23
20.3	11.1	17.55
29.5	16.1			11.782
16.7	2.5		4.742
9.45	5.78	4.97
23.9	1.78	5.95
11.2	6.69		2.072
1.7	0.73	0.62
10.6	12.1	8.028
9.81	10.7			9.834
13.3	13.8		9.38333
2.66	2.38	0.293333
14.9	11.3			10.4475
13.5	10.2			11.76
16.4	21.1	16.74
6.2	1.65		0.29
17.6	6.93		1.244
10.6	13.9		1.34
20	11.3		0.35
13.6	3.06		3.67667
11.8	6.34		1.7575
7.94	10		4.685
24.3	13	13.9167
8.7	10.5			4.178
21	12.9	14.25
7.31	6.64			5.0725
Percentages of memory CD4+ T cells
P	N	S1	S2	S3
3.55	2.47	10.775
1.64	1.91	3.47
4.13	5.98		35.7667
2.06	3.64	14.3
2.54	1.6	8.225
3.82	5.97		22.125
3.71	3.06	13.9
1.85	1.94			2.53
1.97	1.53	7.02
4.3	8.94	18.4667
2.57	2.39			17.576
4.01	2.84			20.76
2.88	1.98	15.75
4.73	4.31	28.4
4.54	5.78			25.6
2.24	9.99		15.66
1.55	4.51	14.85
4	3.26	10.8175
4.78	6.26		41.34
0.82	1.01	3.5725
1.85	1.18	3.914		0.582
5.03	4.75	7.72		0.23
6.59	13.8		29.0667
6.35	4.24	8.40667
1.88	3.02			4.5475
2.33	3.77			7.6825
3.06	2.7	2.634
1.89	2.75		18.4667
1.73	3.08		27.24
1.71	3.47		15.906
5.69	4.78		19.76
8.5	9.42		29.4667
4.16	4.07		21.65
2.27	2.66		19
2.21	3.73	10.2433
4.04	4.88			29.82
4.06	6.31	20.15
2.93	1.88			10.595
