# Supplementary material for: Trajectory of immune evasion and cancer progression in hepatocellular carcinoma
Source: Nat Commun. 2022 Mar 17;13:1441. doi: 10.1038/s41467-022-29122-w (PMC8931110; doi:10.1038/s41467-022-29122-w)
Supplement: Supplementary file 4 — Source Data [file 41467_2022_29122_MOESM4_ESM.zip › Source data/Mouse Flow data_Fig. 6d & f.xlsx]

## Sheet: Treg_6 vs 8 vs 12mo
Title: Flow cytometry manual gated immune subsets percentages from DEN-HCC model
T-tumours; N- non-tumour liver tissues; Spl- Spleen; mos- months post-DEN
Percentages of Tregs/ live immune cells
T_6 mos	T_8 mos	T_12 mos	N_6 mos	N_8 mos	N_12 mos	Spl_6 mos	Spl_8mos	Spl_12 mos
2.9	13.7	10.2	1.95	3.8	12	6.44	5.46	9.31
2.61	9.71	13.9	3.15	5.96	8.39	7.35	5.67	7.88
2.35	9.65	4.12	5.64	5.27	4.01	6.77	5.81	9.63
2.51	11.1	14.7	4.84	3.03	9.83		5.56	14
5.38	8.65	10.4	4.1	3.64	8.86		5.27
5.12	6.19	8.33	3.95		9.27
2.82	7.73	8.89			11.5
3.14	4.11
4.03	3.47
4.05	6.54
3.25	5.15
2.88	5.24
	7.86
	10.4
	3.89
	5.45
	4.01
Percentages of exhausted CD8+ T cells/ live immune cells
T_6 mos	T_8 mos	T_12 mos	N_6 mos	N_8 mos	N_12 mos	Spl_6 mos	Spl_8mos	Spl_12 mos
34.2	71.5	20	32.1	40.5	21.8	3.11	5.4	2.08
37	42.5	22.3	33.7	38.3	18.2	3.25	2.66	3.07
35	67.5	28.1	55.6	26.9	19	2	4.3	4.68
34.4	69.9	44.5	49.2	33.9	27.7		5.53	3.4
45.1	68.9	35.1	16.7	31.1	27.5		4.01
44.5	46	15.5	24.1		14.8
39.4	47.4	25.1			14.6
47.8	45.6
40.7	39.8
38.7	34.9
20.7	52.5
18.5	30.2
	30.7
	32
	54.6
	31.3
	34.3
Percentages of active CD8+ T cells/ live immune cells
T_6 mos	T_8 mos	T_12 mos	N_6 mos	N_8 mos	N_12 mos	Spl_6 mos	Spl_8mos	Spl_12 mos
38.8	11.1	33.7	46	28.4	60.4	3.45	5.67	0.83
41.1	15.2	33.1	53.3	41.2	47.6	3.53	5.02	22.7
52.8	35.5	26.4	61	35.6	47.5	6.37	3.87	1.78
54	24.3	22.5	58	45	33.7		30.3	1.67
43.3	23.5	34.4	65.7	46.7	39.4		33
43.6	20.3	16.5	64.1		21.2
39.4	13.2	34.1			53.5
48.9	37.1
48.4	32.5
49.2	31.7
63.2	48.7
70.1	53.6
	41.3
	48.6
	67.3
	58.3
	55.5
Percentages of active NK cells/ live immune cells
T_6 mos	T_8 mos	T_12 mos	N_6 mos	N_8 mos	N_12 mos	Spl_6 mos	Spl_8mos	Spl_12 mos
35.1	23.2	79.5	48.4	35.7	43.5	17.7	12.1	32.4
35.4	22.4	35.1	65.4	43.1	46.6	20.1	10.6	28.4
51.4	24.7	31.7	67.3	40	27.1	21.3	7.41	37.5
61.5	17.6	18.8	59.3	32.3	28.3		24.9	50.5
30.4	12.9	44.6	62.6	30.9	41.2		20.8
40.5	13.5	31.6	61.9		27.2
19.2	13.5	46.4			27.7
45.8	22.4
33.6	20.4
48.6	22.5
48.8	40.7
41.5	26.1
	39.1
	27.3
	22.9
	19.9
	17.2
Percentages PD-1 hi CD8+ T cells						Percentages PD-1 lo CD8+ T cells
T_6 mos	T_8 mos	T_12 mos	N_6-12mos	Spl_6-12mos		T_6mos	T_8 mos	T_12 mos	N_6-12mos	Spl_6-12mos
13.3	7.75	2.38	9.85	0.097		35.3	41.1	37.2	41.4	9.36
8.03	5.52	2.32	13.3	0.29		47.1	35.9	37.5	39.7	10.1
7.08	8.71	2.86	5.9	0.044		45	40.2	42.4	36.4	9.41
8.45	29.2	18.1	60.4	0.23		43.4	31	39.9	17	14
29.7	7.1	6.68	6.85	0.13		30.2	32.6	41.3	41	7.73
24.7	5.48	0.36	7.83	0.081		35.6	37.3	34.2	40.3	8.43
32.1	37.7	6.53	7.89	0.46		32.7	20	37.2	44.9	9.82
0.94	1.65		41.6	0.087		38.7	32.6		24.9	9.65
1.69	2.62		29.8	0.046		37.7	37		32.9	12.7
27.3	10.2		0.6	0.11		35.2	43.7		37.3	15.1
19.5	8.09		0.83	0.32		35.5	37.8		47	17.4
27.2	17		1.61	0.34		30.7	33.1		39.4	14.3
	22.7		3.08				28.7		30.3
	44.7		1.13				28.5		40.5
	51.7		5.17				19.5		35.1
	50.6		5.09				22.1		38
	51.9		5.24				19.8		19.2
			5.15						22.5
