# Supplementary material for: Trajectory of immune evasion and cancer progression in hepatocellular carcinoma
Source: Nat Commun. 2022 Mar 17;13:1441. doi: 10.1038/s41467-022-29122-w (PMC8931110; doi:10.1038/s41467-022-29122-w)
Supplement: Supplementary file 4 — Source Data [file 41467_2022_29122_MOESM4_ESM.zip › Source data/NeoAg_Fig. 4f.xlsx]

## Sheet: NeoAg_IvsIIvsIII
Title: Neoantigens count from TNM Stage I-III (S1-S3) HCC tumours
Ubiquitous			Heterogeneous
S1	S2	S3	S1	S2	S3
5			17
67			59
	10			74
19			20
	51			13
64			24
		9			10
55			22
		48			31
		36			101
42			21
63			8
		22			43
	33			69
64			15
14			20
	43			28
0			19
		27			27
		34			39
	40			21
18			30
		0			48
		47			152
53			37
	20			34
	9			56
	85			25
	4			57
	45			23
	60			60
	41			23
34			23
78			39
		13			95
