# Supplementary material for: Trajectory of immune evasion and cancer progression in hepatocellular carcinoma
Source: Nat Commun. 2022 Mar 17;13:1441. doi: 10.1038/s41467-022-29122-w (PMC8931110; doi:10.1038/s41467-022-29122-w)
Supplement: Supplementary file 4 — Source Data [file 41467_2022_29122_MOESM4_ESM.zip › Source data/Patients IHC data_Fig. 5f and 5g.xlsx]

## Sheet: Cleaned IHC
Title: HCC patients immunohistochesmitry data from adjacent non-tumour liver (N) or Stage I-III (S1-S3) HCC tumours
CD8					PD+CD8+					Proportion of PD1+CD8+/CD8+
N	S1	S2	S3		N	S1	S2	S3		N	S1	S2	S3
89	213.7	13.4286	19.9		0	0	1.3	0		0	0	9.68085	0
278	100.286	33.8571	28.9		0	5.7	6.4	3.8		0	5.68376	18.903	13.1488
83.5	153.7	71.5714	52.5		0	7.6	1.9	8.3		0	4.9447	2.65469	15.8095
381	15.8571	161.5	125.3		0	1.3	15.3	1.3		0	8.1982	9.47368	1.03751
61.5	19.8	99.75	21.4		0	0	3.8	7		0	0	3.80952	32.7103
136.5	22	66.2	11.8		0	0	0	0.6		0	0	0	5.08475
67.5	27.6667	51.6	14.5		0	1.9	7.6	0		0	6.86747	14.7287	0
66	28.4	16.8	15.56		3	0	0	0		4.54545	0	0	0
51	43.8	33.17	22		3	1.3	1.3	0		5.88235	2.96804	3.9192	0
38.5	56.6667	92.63	28		0	0	21	3.8		0	0	22.6708	13.5714
333	96.1	64.22	43.17		0	7.6	9.6	10.8		0	7.90843	14.9486	25.0174
95	96.86	47.56	52		2	0	0	0		2.10526	0	0	0
119.5	102.286	93.38	67.375		6	3.8	0	4.1		5.02092	3.71508	0	6.08534
130	127	96.43	70.1		0	1.9	5.1	2.8		0	1.49606	5.28881	3.99429
78	137.2	132.71			3.5	0	0			4.48718	0	0
272.5	146.83	238.2			0	5.1	17.2			0	3.4734	7.22082
332.5	147.1	92.1667			0	0	17.8			0	0	19.3128
255	175.7	71.3			0	10.2	6.4			0	5.80535	8.97616
73	242.125	62.4			0	0	1.3			0	0	2.08333
186.5	257.75	113			4	7.6	19.1			2.14477	2.94859	16.9027
43	115.9	30.6			0	0	0			0	0	0
56	196.2				4	0				7.14286	0
193.5	103.8				0	7				0	6.74374
116	401.3				6.5	0.6				5.60345	0.149514
207	129.9				0	0				0	0
94.5	177.1				0	0				0	0
215	207				0	0				0	0
148	334.4				0	0				0	0
222	122.9				0.5	0				0.225225	0
167.5	267.5				3	0				1.79104	0
90.5	152.9				0	7.6				0	4.97057
98	80.3				8	0				8.16327	0
92	217.2				1.5	0				1.63043	0
99	308.9				0	2.5				0	0.809323
72.5	58				3.5	0				4.82759	0
340.5	86.6				4	5.1				1.17474	5.88915
257	244.6				0	0				0	0
154	20.4				5	0				3.24675	0
23	96.6				0	0				0	0
268.5	26.8				3.4	0				1.26629	0
79	35				2.8	0				3.5443	0
190	42				0	0				0	0
	110.8					3.8					3.4296
	93					0					0
	241.4					10.2					4.22535
	257.3					0					0
	226.1					0					0
	137.6					1.9					1.38081
	70.7					6.4					9.05233
	65					1.3					2
	135					0.6					0.444444
	180.3					0					0
	119.7					0.6					0.501253
	400.6					3.8					0.00948577
	151.3					0					0
	103.8					1.3					0.0085922
	97					0					0
	88.3					0					0
	108.3					1.9					0.0175439
	218.9					0.6					0.00274098
	310.2					3.8					0.0122502
	110.8					7					0.0631769
	210.8					0					0
	91.5					5.1					0.0557377
	101.5					0					0
	183.4					2.5					0.0136314
	323.6					1.3					0.00401731
