# Supplementary material for: Trajectory of immune evasion and cancer progression in hepatocellular carcinoma
Source: Nat Commun. 2022 Mar 17;13:1441. doi: 10.1038/s41467-022-29122-w (PMC8931110; doi:10.1038/s41467-022-29122-w)
Supplement: Supplementary file 4 — Source Data [file 41467_2022_29122_MOESM4_ESM.zip › Source data/T cells activation_Fig. 4g.xlsx]

## Sheet: T cells activation
Title: Percentages of CD3 T cells expressing TNFa and IFNg by flow cytometry with (+) or without (-) PMA/Ionomycin stimulation for 6h in vitro
P		N		S1		S2		S3
-	+	-	+	-	+	-	+	-	+
0.00189	15	0.024	37.2	0	81.325	0.000536667	27.94	0	31.06
0	4.91	0.89	19.5	0.052	32.45	0.000815	35.3333	0	37.56
0	9.53	0.014	43.1	0	52.2	0	16.04	0.000762	28.2333
0	14.7	0	20.7	0	37.7	0.000846	31.4	0	28.82
0	3.29	0	29.9	0.00192	32.55	0	14.475	0.00823	24.9333
0	6.41	0	33.7	0.003235	47.7	0	23.2	0	14.9425
0	45.8	0	54.2	0	29.2	0.001262	3.2	0	19.8
0	13.5		38.8	0.020985	38.9667	0	7.8	0	30.2
0	28.1	0	36.3	0.000805	19.4333	0.00200667	29.2333	0.0068	14.5
0	26.6	0	39.8	0.007246	67.7	0.002845	20.775	0.00208667	7.0725
0	11.9	0.00863	38	0	22.75	0	46.8
0.011	32.8	0.00717	22	0.00085	20.6
0	18.4	0	19
0	8.94	0	68.6
0	29.8	0	39.2
0.00532	10.9	0	76.9
0	13	0	56.4
0	27.2	0	38.1
0	25.6	0	35.4
0	16.1	0	71.9
0	28.2	0	26.1
0.00465	17.4	0.00257	70.6
0	31.5	0	70.4
0.00252	37.4	0	50.4
0	18.3	0	28.2
0	31.5	0	76
0	11.7	0	43.2
0	34.5	0	40.6
0	28.1	0	51.3
0	35.8	0	60.5
0	44.5	0.00473	32.2
0	18.6	0	52.5
0.02	11.5	0	33.2
0	42.4	0	29.7
0	33.8
0	16.2
0	25.2
0	14
