# Supplementary material for: Trajectory of immune evasion and cancer progression in hepatocellular carcinoma
Source: Nat Commun. 2022 Mar 17;13:1441. doi: 10.1038/s41467-022-29122-w (PMC8931110; doi:10.1038/s41467-022-29122-w)
Supplement: Supplementary file 4 — Source Data [file 41467_2022_29122_MOESM4_ESM.zip › Source data/Tumour size DEN-HCC_fig. 6b.xlsx]

## Sheet: Tumour size_6,8,12 mos
Title: Size of the tumours (cm) from 6, 8 or 12 months (mos) post-DEN mice
6 mos	8 mos	12 mos
0.5	6	12.7
0.5	5	9.6
0.5	13	8.4
0.5	10	11.5
1	6	10.2
1.5	5	10.6
1	4	9.7
0.5	3
0.5	2
0.5	4
0.5	3
0.5	2
	3
	3
	3
	3
	3
